# Supplementary material for: Analysis of 30 chromosome-level Drosophila genome assemblies reveals dynamic evolution of centromeric satellite repeats
Source: Genome Biol. 2025 Mar 18;26:63. doi: 10.1186/s13059-025-03527-4 (PMC11917152; doi:10.1186/s13059-025-03527-4)
Supplement: Supplementary file 3 — Additional file 3. Table S2: Continuous regions with low number of synteny breakpoints within bins of 10 genes across the D. melanogaster genome when compared to the remaining 29 species. [file 13059_2025_3527_MOESM3_ESM.xlsx]

## Sheet: Table_S2
REGION 1 - chr:A bins:32-32 n_bins:1 gene_nums:320-329
Dmel#	Dmel#	gene	chr	beg	end
320	320	CG14417	A	2904231	2905223
321	321	CG14418	A	2911265	2912332
322	322	CG14419	A	2913983	2914570
323	323	CG3526	A	2921923	2922570
324	324	CG3588	A	2932210	2953017
325	325	CG14424	A	2954683	2955803
326	326	CG32793	A	2958552	2961161
327	327	CG3592	A	2963789	2964538
328	328	CG3598	A	2965745	2966563
329	329	CG14420	A	2968100	2969083
Dmel#	Dmau#	gene	chr	beg	end
320	300	CG14417	A	2661793	2662788
321	301	CG14418	A	2668640	2669692
322	302	CG14419	A	2671222	2671797
323	303	CG3526	A	2679431	2679868
324	304	CG3588	A	2689382	2709765
325	305	CG14424	A	2711450	2712569
326	306	CG32793	A	2717227	2719829
327	307	CG3592	A	2722321	2723058
328	308	CG3598	A	2724237	2725058
329	309	CG14420	A	2726607	2727607
Dmel#	Dsim#	gene	chr	beg	end
320	308	CG14417	A	2619974	2620969
321	309	CG14418	A	2626927	2627971
322	310	CG14419	A	2629582	2630154
323	311	CG3526	A	2637661	2638101
324	312	CG3588	A	2647624	2668141
325	313	CG14424	A	2669823	2670936
326	314	CG32793	A	2673583	2676214
327	315	CG3592	A	2678696	2679433
328	316	CG3598	A	2680587	2681408
329	317	CG14420	A	2682975	2683975
Dmel#	Dsec#	gene	chr	beg	end
320	319	CG14417	A	2743077	2744072
321	320	CG14418	A	2750031	2751075
322	321	CG14419	A	2752679	2753300
323	322	CG3526	A	2760839	2761279
324	323	CG3588	A	2770780	2791044
325	324	CG14424	A	2792721	2793837
326	325	CG32793	A	2796510	2799081
327	326	CG3592	A	2801584	2802321
328	327	CG3598	A	2803481	2804302
329	328	CG14420	A	2805865	2806862
Dmel#	Dtei#	gene	chr	beg	end
320	503	CG14417	A	5742934	5743950
321	502	CG14418	A	5735725	5736766
322	501	CG14419	A	5731087	5734145
323	500	CG3526	A	5724771	5725439
324	499	CG3588	A	5693448	5708867
325	498	CG14424	A	5690647	5691781
326	497	CG32793	A	5685187	5687889
327	496	CG3592	A	5681865	5682596
328	495	CG3598	A	5679808	5680629
329	494	CG14420	A	5677165	5678169
Dmel#	Dyak#	gene	chr	beg	end
320	514	CG14417	A	5693897	5694913
321	513	CG14418	A	5686748	5687750
322	512	CG14419	A	5684551	5685168
323	511	CG3526	A	5675348	5675995
324	510	CG3588	A	5644272	5659678
325	509	CG14424	A	5641456	5642611
326	508	CG32793	A	5635457	5638136
327	507	CG3592	A	5632109	5632840
328	506	CG3598	A	5625133	5625954
329	505	CG14420	A	5622385	5623402
Dmel#	Dere#	gene	chr	beg	end
320	299	CG14417	A	2891260	2892270
321	300	CG14418	A	2898513	2899583
322	301	CG14419	A	2901108	2901704
323	302	CG3526	A	2912181	2912858
324	303	CG3588	A	2923373	2943869
325	304	CG14424	A	2945490	2946636
326	305	CG32793	A	2949243	2951850
327	306	CG3592	A	2954485	2955234
328	307	CG3598	A	2956428	2957264
329	308	CG14420	A	2958855	2959909
Dmel#	Dtak#	gene	chr	beg	end
320	1675	CG14417	A	21180022	21181038
321	NA	NA	NA	NA	NA
322	NA	NA	NA	NA	NA
323	NA	NA	NA	NA	NA
324	1673	CG3588	A	21120470	21124750
325	NA	NA	NA	NA	NA
326	1672	CG32793	A	21109008	21111643
327	NA	NA	NA	NA	NA
328	NA	NA	NA	NA	NA
329	NA	NA	NA	NA	NA
Dmel#	Dboc#	gene	chr	beg	end
320	NA	NA	NA	NA	NA
321	1069	CG14418	A	14074369	14075564
322	NA	NA	NA	NA	NA
323	NA	NA	NA	NA	NA
324	1068	CG3588	A	14025731	14029018
325	NA	NA	NA	NA	NA
326	1067	CG32793	A	14015248	14018089
327	NA	NA	NA	NA	NA
328	NA	NA	NA	NA	NA
329	NA	NA	NA	NA	NA
Dmel#	Djam#	gene	chr	beg	end
320	NA	NA	NA	NA	NA
321	1354	CG14418	A	21428821	21430006
322	NA	NA	NA	NA	NA
323	NA	NA	NA	NA	NA
324	1353	CG3588	A	21379709	21383155
325	NA	NA	NA	NA	NA
326	1352	CG32793	A	21369568	21372373
327	NA	NA	NA	NA	NA
328	NA	NA	NA	NA	NA
329	NA	NA	NA	NA	NA
Dmel#	Dkik#	gene	chr	beg	end
320	NA	NA	NA	NA	NA
321	1212	CG14418	A	16514535	16515724
322	NA	NA	NA	NA	NA
323	NA	NA	NA	NA	NA
324	1210	CG3588	A	16469430	16472426
325	NA	NA	NA	NA	NA
326	1209	CG32793	A	16459915	16462583
327	NA	NA	NA	NA	NA
328	NA	NA	NA	NA	NA
329	NA	NA	NA	NA	NA
Dmel#	Dtri#	gene	chr	beg	end
320	NA	NA	NA	NA	NA
321	NA	NA	NA	NA	NA
322	1231	maker-A-augustus-gene-181.2	A	18119592	18120271
323	NA	NA	NA	NA	NA
324	1232	CG3588	A	18140146	18144185
325	NA	NA	NA	NA	NA
326	1233	CG32793	A	18152416	18155131
327	NA	NA	NA	NA	NA
328	NA	NA	NA	NA	NA
329	NA	NA	NA	NA	NA
Dmel#	Druf#	gene	chr	beg	end
320	NA	NA	NA	NA	NA
321	1139	CG14418	A	15536265	15537434
322	NA	NA	NA	NA	NA
323	NA	NA	NA	NA	NA
324	1137	CG3588	A	15485560	15504553
325	NA	NA	NA	NA	NA
326	1136	CG32793	A	15474573	15477274
327	NA	NA	NA	NA	NA
328	NA	NA	NA	NA	NA
329	NA	NA	NA	NA	NA
Dmel#	Dmal_pal#	gene	chr	beg	end
320	NA	NA	NA	NA	NA
321	2276	CG14418	A	46640751	46641985
322	1880	maker-A-augustus-gene-399.0	A	39949642	39950153
323	2275	CG3526	A	46610688	46612520
324	2274	CG3588	A	46563408	46575204
325	NA	NA	NA	NA	NA
326	2273	CG32793	A	46548869	46551247
327	NA	NA	NA	NA	NA
328	NA	NA	NA	NA	NA
329	NA	NA	NA	NA	NA
Dmel#	Dmal_mal#	gene	chr	beg	end
320	NA	NA	NA	NA	NA
321	2296	CG14418	A	47011912	47013140
322	NA	NA	NA	NA	NA
323	2295	CG3526	A	46995221	46997050
324	2294	CG3588	A	46942285	46953999
325	NA	NA	NA	NA	NA
326	2293	CG32793	A	46928886	46931249
327	NA	NA	NA	NA	NA
328	NA	NA	NA	NA	NA
329	NA	NA	NA	NA	NA
Dmel#	Dbip#	gene	chr	beg	end
320	NA	NA	NA	NA	NA
321	2413	CG14418	A	49915098	49916350
322	2414	maker-A-exonerate_est2genome-gene-499.1	A	49923792	49924549
323	2415	CG3526	A	49932812	49934632
324	2416	CG3588	A	49973595	49979830
325	NA	NA	NA	NA	NA
326	2417	CG32793	A	49990664	49992976
327	NA	NA	NA	NA	NA
328	NA	NA	NA	NA	NA
329	NA	NA	NA	NA	NA
Dmel#	Dpar#	gene	chr	beg	end
320	NA	NA	NA	NA	NA
321	NA	NA	NA	NA	NA
322	1846	maker-A-augustus-gene-407.0	A	40712962	40713271
323	2443	CG3526	A	52217022	52218842
324	2444	maker-A-augustus-gene-522.9	A	52245617	52263312
325	NA	NA	NA	NA	NA
326	2445	CG32793	A	52274144	52276456
327	NA	NA	NA	NA	NA
328	NA	NA	NA	NA	NA
329	NA	NA	NA	NA	NA
Dmel#	Dpse_pse#	gene	chr	beg	end
320	NA	NA	NA	NA	NA
321	1908	CG14418	A	42530261	42531700
322	NA	NA	NA	NA	NA
323	1909	CG3526	A	42548042	42550000
324	1910	CG3588	A	42583186	42603273
325	NA	NA	NA	NA	NA
326	1911	CG32793	A	42629166	42631774
327	NA	NA	NA	NA	NA
328	NA	NA	NA	NA	NA
329	NA	NA	NA	NA	NA
Dmel#	Dana#	gene	chr	beg	end
320	NA	NA	NA	NA	NA
321	2064	CG14418	A	36011236	36012831
322	NA	NA	NA	NA	NA
323	NA	NA	NA	NA	NA
324	2065	CG3588	A	36068461	36073383
325	NA	NA	NA	NA	NA
326	2066	CG32793	A	36083983	36086653
327	NA	NA	NA	NA	NA
328	2067	CG3598	A	36092988	36098467
329	NA	NA	NA	NA	NA
Dmel#	Dper#	gene	chr	beg	end
320	1347	MED19.3	A	15984876	15985334
321	1346	CG14418	A	15968209	15969323
322	NA	NA	NA	NA	NA
323	NA	NA	NA	NA	NA
324	1345	CG3588	A	15920542	15926085
325	NA	NA	NA	NA	NA
326	NA	NA	NA	NA	NA
327	NA	NA	NA	NA	NA
328	NA	NA	NA	NA	NA
329	NA	NA	NA	NA	NA
Dmel#	Dpse#	gene	chr	beg	end
320	1374	MED19.2	A	15964191	15964711
321	1373	CG14418	A	15947584	15948697
322	NA	NA	NA	NA	NA
323	NA	NA	NA	NA	NA
324	1372	CG3588	A	15900051	15905487
325	NA	NA	NA	NA	NA
326	NA	NA	NA	NA	NA
327	NA	NA	NA	NA	NA
328	NA	NA	NA	NA	NA
329	NA	NA	NA	NA	NA
Dmel#	Dsub#	gene	chr	beg	end
320	NA	NA	NA	NA	NA
321	NA	NA	NA	NA	NA
322	NA	NA	NA	NA	NA
323	NA	NA	NA	NA	NA
324	1960	CG3588	A	20461286	20465054
325	NA	NA	NA	NA	NA
326	NA	NA	NA	NA	NA
327	NA	NA	NA	NA	NA
328	NA	NA	NA	NA	NA
329	NA	NA	NA	NA	NA
Dmel#	Dequ#	gene	chr	beg	end
320	NA	NA	NA	NA	NA
321	182	CG14418	A	2253344	2254346
322	183	augustus_masked-A-processed-gene-22.5	A	2256593	2257162
323	184	CG3526	A	2267873	2268619
324	185	CG3588	A	2297553	2304386
325	186	CG14424	A	2305496	2306760
326	187	CG32793	A	2312718	2315178
327	188	CG3592	A	2316040	2318793
328	189	CG3598	A	2320566	2321402
329	190	CG14420	A	2323699	2324738
Dmel#	Dpau#	gene	chr	beg	end
320	NA	NA	NA	NA	NA
321	NA	NA	NA	NA	NA
322	1920	maker-A-augustus-gene-252.4	A	25215806	25216314
323	NA	NA	NA	NA	NA
324	1489	CG3588	A	19355088	19367932
325	NA	NA	NA	NA	NA
326	NA	NA	NA	NA	NA
327	NA	NA	NA	NA	NA
328	NA	NA	NA	NA	NA
329	1490	CG14420	A	19387945	19388978
Dmel#	Dwil#	gene	chr	beg	end
320	NA	NA	NA	NA	NA
321	NA	NA	NA	NA	NA
322	NA	NA	NA	NA	NA
323	NA	NA	NA	NA	NA
324	1285	CG3588	A	16173537	16176715
325	NA	NA	NA	NA	NA
326	1284	CG32793	A	16161461	16163506
327	NA	NA	NA	NA	NA
328	NA	NA	NA	NA	NA
329	NA	NA	NA	NA	NA
Dmel#	Dtro#	gene	chr	beg	end
320	NA	NA	NA	NA	NA
321	NA	NA	NA	NA	NA
322	NA	NA	NA	NA	NA
323	NA	NA	NA	NA	NA
324	1524	CG3588	A	19065991	19085509
325	NA	NA	NA	NA	NA
326	1523	CG32793	A	19053857	19056314
327	NA	NA	NA	NA	NA
328	NA	NA	NA	NA	NA
329	1522	CG14420	A	19043802	19044841
Dmel#	Dins#	gene	chr	beg	end
320	NA	NA	NA	NA	NA
321	394	CG14418	A	5481452	5482585
322	395	augustus_masked-A-processed-gene-54.6	A	5484305	5487895
323	396	CG3526	A	5495088	5496095
324	397	CG3588	A	5520425	5533435
325	398	CG14424	A	5534554	5535793
326	399	CG32793	A	5540936	5543350
327	400	CG3592	A	5546037	5546879
328	401	CG3598	A	5549033	5549881
329	402	CG14420	A	5552806	5553845
Dmel#	Dvir#	gene	chr	beg	end
320	NA	NA	NA	NA	NA
321	1212	maker-A-augustus-gene-176.9	A	17595917	17597015
322	NA	NA	NA	NA	NA
323	1211	CG3526	A	17555427	17556365
324	1210	CG3588	A	17521887	17525108
325	NA	NA	NA	NA	NA
326	1209	CG32793	A	17511963	17514627
327	NA	NA	NA	NA	NA
328	NA	NA	NA	NA	NA
329	NA	NA	NA	NA	NA
Dmel#	Dame#	gene	chr	beg	end
320	NA	NA	NA	NA	NA
321	NA	NA	NA	NA	NA
322	NA	NA	NA	NA	NA
323	1272	CG3526	A	19159970	19160914
324	1271	CG3588	A	19122094	19125431
325	NA	NA	NA	NA	NA
326	1270	CG32793	A	19111681	19114339
327	NA	NA	NA	NA	NA
328	NA	NA	NA	NA	NA
329	NA	NA	NA	NA	NA
Dmel#	Dlit#	gene	chr	beg	end
320	NA	NA	NA	NA	NA
321	NA	NA	NA	NA	NA
322	NA	NA	NA	NA	NA
323	1214	CG3526	A	17369222	17370160
324	1213	CG3588	A	17334915	17359545
325	NA	NA	NA	NA	NA
326	1212	CG32793	A	17324131	17326798
327	NA	NA	NA	NA	NA
328	NA	NA	NA	NA	NA
329	NA	NA	NA	NA	NA
REGION 2 - chr:A bins:41-41 n_bins:1 gene_nums:410-419
Dmel#	Dmel#	gene	chr	beg	end
410	410	CG15571	A	4245668	4246126
411	411	CG15570	A	4246999	4251481
412	412	Femcoat	A	4270356	4271117
413	413	Muc4B	A	4272520	4274177
414	414	CG43134	A	4275621	4276091
415	9415	CG10445	E	8588951	8592681
416	416	CG15576	A	4280038	4280937
417	417	CG12691	A	4294460	4294912
418	418	CG15572	A	4297325	4298782
419	420	CG15578	A	4305888	4306157
Dmel#	Dmau#	gene	chr	beg	end
410	383	CG15571	A	3915863	3916327
411	384	CG15570	A	3917215	3921966
412	385	Femcoat	A	3940069	3940951
413	386	Muc4B	A	3942012	3943918
414	387	CG43134	A	3945105	3945831
415	9497	CG10445	E	4435962	4440763
416	389	CG15576	A	3950332	3950703
417	2038	CG12691.5	A	21425779	21426242
418	391	CG15572	A	3968532	3970016
419	392	CG15577	A	3985023	3985322
Dmel#	Dsim#	gene	chr	beg	end
410	393	CG15571	A	3857140	3857604
411	394	CG15570	A	3858459	3863394
412	395	Femcoat	A	3881369	3882252
413	396	Muc4B	A	3883617	3885132
414	397	CG43134	A	3886626	3887174
415	9660	CG10445	E	4549356	4552931
416	398	CG15576	A	3891688	3892059
417	399	CG12691.5	A	3905607	3907370
418	400	CG15572	A	3917569	3919083
419	401	CG15578/CG15577	A	3925021	3938910
Dmel#	Dsec#	gene	chr	beg	end
410	410	CG15571	A	4008272	4008736
411	411	CG15570	A	4009582	4014660
412	412	Femcoat	A	4032801	4033866
413	413	Muc4B	A	4034653	4036663
414	414	CG43134	A	4037950	4038439
415	9766	CG10445	E	4925219	4928969
416	415	CG15576	A	4042927	4043298
417	416	CG12691	A	4056888	4057340
418	417	CG15572	A	4060356	4061906
419	418	CG15577/CG15578	A	4067765	4068899
Dmel#	Dtei#	gene	chr	beg	end
410	424	CG15571	A	4472539	4472997
411	423	CG15570	A	4467563	4471696
412	422	Femcoat	A	4448335	4449216
413	421	Muc4B	A	4445646	4447227
414	420	CG43134	A	4443699	4444498
415	12395	CG10445.1	scaffold_49	9041	9352
416	418	CG15576	A	4438876	4439259
417	NA	NA	NA	NA	NA
418	417	CG15572	A	4420841	4436090
419	416	CG15577/CG15578	A	4414006	4414305
Dmel#	Dyak#	gene	chr	beg	end
410	430	CG15571	A	4418514	4418951
411	429	CG15570	A	4413362	4417671
412	428	Femcoat	A	4394345	4395216
413	427	Muc4B	A	4391544	4393175
414	426	CG43134	A	4389622	4390161
415	10162	CG10445	E	8898835	8902664
416	424	CG15576	A	4384794	4385177
417	423	CG12691	A	4366747	4371027
418	NA	NA	NA	NA	NA
419	422	CG15578/CG15577	A	4359073	4359372
Dmel#	Dere#	gene	chr	beg	end
410	382	CG15571	A	4212185	4212655
411	383	CG15570	A	4213489	4217660
412	384	Femcoat	A	4242878	4243735
413	385	Muc4B	A	4244881	4246634
414	386	CG43134	A	4247511	4248502
415	9363	CG10445	E	7006940	7010173
416	388	CG15576	A	4252898	4253275
417	389	CG12691	A	4266821	4267273
418	390	CG15572	A	4269767	4271185
419	391	CG15578/CG15577	A	4277704	4278003
Dmel#	Dtak#	gene	chr	beg	end
410	NA	NA	NA	NA	NA
411	1488	CG15570	A	18042221	18047260
412	1489	Femcoat	A	18068107	18068975
413	1490	Muc4B	A	18070425	18072188
414	1491	CG43134	A	18076195	18076651
415	10756	CG10445.2	E	7452176	7456406
416	NA	NA	NA	NA	NA
417	1493	CG12691	A	18085968	18100287
418	1495	CG15572	A	18105787	18106989
419	NA	NA	NA	NA	NA
Dmel#	Dboc#	gene	chr	beg	end
410	NA	NA	NA	NA	NA
411	976	CG15570	A	12365903	12371631
412	977	Femcoat	A	12394328	12395126
413	978	Muc4B	A	12397007	12398708
414	NA	NA	NA	NA	NA
415	11999	CG10445	E	35159501	35163056
416	NA	NA	NA	NA	NA
417	980	CG12691	A	12423680	12424054
418	981	CG15572	A	12427530	12429125
419	NA	NA	NA	NA	NA
Dmel#	Djam#	gene	chr	beg	end
410	NA	NA	NA	NA	NA
411	926	CG15570	A	14293210	14298159
412	927	Femcoat	A	14326517	14327365
413	928	Muc4B	A	14329604	14331345
414	929	maker-A-exonerate_est2genome-gene-143.2	A	14332674	14333159
415	11605	CG10445	E	32676757	32679806
416	NA	NA	NA	NA	NA
417	931	CG12691	A	14359877	14360263
418	932	CG15572	A	14363810	14365813
419	NA	NA	NA	NA	NA
Dmel#	Dkik#	gene	chr	beg	end
410	95	CG15571	A	1383938	1384390
411	94	CG15570	A	1377824	1382449
412	91	Femcoat	A	1343615	1344501
413	90	Muc4B	A	1340222	1341849
414	89	maker-A-augustus-gene-13.11	A	1338342	1338818
415	10371	CG10445	E	12759633	12763449
416	NA	NA	NA	NA	NA
417	87	CG12691	A	1313704	1314096
418	86	CG15572	A	1308604	1310070
419	85	CG15578/CG15577	A	1300522	1300809
Dmel#	Dtri#	gene	chr	beg	end
410	NA	NA	NA	NA	NA
411	905	CG15570	A	12970313	12975613
412	906	Femcoat	A	13000511	13001352
413	907	Muc4B	A	13003123	13004792
414	908	maker-A-augustus-gene-130.0	A	13006176	13007322
415	12254	CG10445	E	31252168	31255332
416	NA	NA	NA	NA	NA
417	909	CG12691	A	13031362	13031727
418	910	CG15572	A	13035960	13037395
419	NA	NA	NA	NA	NA
Dmel#	Druf#	gene	chr	beg	end
410	696	CG15571	A	9225527	9225958
411	697	CG15570	A	9226988	9232265
412	698	Femcoat	A	9256164	9257012
413	699	Muc4B	A	9258920	9260444
414	NA	NA	NA	NA	NA
415	12255	CG10445	E	24941076	24944151
416	NA	NA	NA	NA	NA
417	701	CG12691	A	9286507	9286860
418	702	CG15572	A	9290915	9292582
419	703	CG15577/CG15578	A	9302327	9302698
Dmel#	Dmal_pal#	gene	chr	beg	end
410	NA	NA	NA	NA	NA
411	1164	CG15570	A	13262567	13266573
412	1163	maker-A-augustus-gene-132.3	A	13256360	13257845
413	1162	Muc4B	A	13226059	13227439
414	1161	maker-A-augustus-gene-132.1	A	13224190	13224659
415	NA	NA	NA	NA	NA
416	NA	NA	NA	NA	NA
417	NA	NA	NA	NA	NA
418	NA	NA	NA	NA	NA
419	NA	NA	NA	NA	NA
Dmel#	Dmal_mal#	gene	chr	beg	end
410	NA	NA	NA	NA	NA
411	1163	CG15570	A	13057862	13062110
412	1162	Femcoat	A	13027421	13028237
413	1161	Muc4B	A	13024059	13025695
414	1160	maker-A-augustus-gene-130.21	A	13022260	13022729
415	1157	CG10445.1	A	13007800	13008573
416	NA	NA	NA	NA	NA
417	NA	NA	NA	NA	NA
418	1156	CG15572	A	12980008	12982282
419	NA	NA	NA	NA	NA
Dmel#	Dbip#	gene	chr	beg	end
410	NA	NA	NA	NA	NA
411	1036	CG15570	A	11364830	11368827
412	1035	Femcoat	A	11335025	11335714
413	1034	Muc4B	A	11331742	11333143
414	1033	maker-A-augustus-gene-113.3	A	11329856	11330399
415	NA	NA	NA	NA	NA
416	NA	NA	NA	NA	NA
417	NA	NA	NA	NA	NA
418	1032	CG15572	A	11232160	11234427
419	NA	NA	NA	NA	NA
Dmel#	Dpar#	gene	chr	beg	end
410	758	CG15571	A	8339763	8340221
411	759	CG15570	A	8341746	8345821
412	760	Femcoat	A	8375343	8376162
413	761	Muc4B	A	8377660	8379215
414	762	maker-A-augustus-gene-83.22	A	8380314	8380878
415	NA	NA	NA	NA	NA
416	763	augustus_masked-A-processed-gene-83.17	A	8386806	8387360
417	764	CG12691	A	8459148	8459621
418	765	CG15572	A	8462589	8464856
419	766	CG15577/CG15578	A	8475707	8476009
Dmel#	Dpse_pse#	gene	chr	beg	end
410	NA	NA	NA	NA	NA
411	1140	CG15570	A	13581428	13585436
412	NA	NA	NA	NA	NA
413	1139	Muc4B	A	13542674	13544069
414	1138	maker-A-augustus-gene-135.1	A	13540582	13541071
415	12157	CG10445	E	26241449	26245801
416	NA	NA	NA	NA	NA
417	NA	NA	NA	NA	NA
418	NA	NA	NA	NA	NA
419	NA	NA	NA	NA	NA
Dmel#	Dana#	gene	chr	beg	end
410	592	CG15571	A	5599346	5599810
411	591	CG15570	A	5594046	5598294
412	590	Femcoat	A	5571547	5572348
413	12924	augustus_masked-F-processed-gene-57.0	F	5759439	5767404
414	588	maker-A-augustus-gene-55.24	A	5566561	5567034
415	11273	CG10445	E	15215151	15218670
416	586	augustus_masked-A-processed-gene-55.10	A	5552714	5553310
417	585	CG12691	A	5535250	5535744
418	584	CG15572	A	5529542	5531939
419	583	CG15577/CG15578	A	5518709	5519011
Dmel#	Dper#	gene	chr	beg	end
410	NA	NA	NA	NA	NA
411	9310	CG15570	D	28202215	28206412
412	9311	Femcoat	D	28231826	28232547
413	9312	Muc4B	D	28233693	28235000
414	9313	maker-D-augustus-gene-282.17	D	28236172	28236763
415	11626	lds.1	E	22357478	22358056
416	NA	NA	NA	NA	NA
417	9316	CG15578/CG15577/CG12691	D	28253405	28253983
418	9317	CG15572	D	28260453	28263322
419	NA	NA	NA	NA	NA
Dmel#	Dpse#	gene	chr	beg	end
410	NA	NA	NA	NA	NA
411	9467	CG15570	D	28342220	28346445
412	9468	Femcoat	D	28373333	28374120
413	9469	Muc4B	D	28375267	28376576
414	9470	CG43134	D	28377884	28378353
415	11098	CG10445.2	E	14513134	14517435
416	NA	NA	NA	NA	NA
417	9472	CG15578/CG15577/CG12691	D	28389883	28394843
418	9473	CG15572	D	28401372	28404247
419	NA	NA	NA	NA	NA
Dmel#	Dsub#	gene	chr	beg	end
410	NA	NA	NA	NA	NA
411	1703	CG15570	A	17374852	17378743
412	1704	Femcoat	A	17398574	17399419
413	1705	Muc4B	A	17400726	17402333
414	1706	CG43134	A	17404435	17404904
415	11584	CG10445	E	19802125	19805002
416	NA	NA	NA	NA	NA
417	1708	CG12691	A	17418325	17418885
418	1709	CG15572	A	17425464	17426510
419	NA	NA	NA	NA	NA
Dmel#	Dequ#	gene	chr	beg	end
410	NA	NA	NA	NA	NA
411	1404	CG15570	A	17659814	17664062
412	1405	Femcoat	A	17690022	17690913
413	1406	Muc4B	A	17692704	17694682
414	1407	CG43134	A	17695523	17696281
415	10194	CG10445	E	5735340	5738546
416	1408	maker-A-augustus-gene-177.8	A	17698731	17700805
417	1410	CG12691	A	17712313	17712912
418	1409	CG15572	A	17708563	17709908
419	NA	NA	NA	NA	NA
Dmel#	Dpau#	gene	chr	beg	end
410	NA	NA	NA	NA	NA
411	982	CG15570	A	11900370	11904495
412	983	Femcoat	A	11927477	11928402
413	984	Muc4B	A	11930266	11932164
414	986	CG43134	A	11932988	11933750
415	10811	CG10445	E	11982926	11986540
416	NA	NA	NA	NA	NA
417	989	CG12691	A	11949705	11950235
418	988	CG15572	A	11945822	11947174
419	NA	NA	NA	NA	NA
Dmel#	Dwil#	gene	chr	beg	end
410	NA	NA	NA	NA	NA
411	1824	CG15570	A	24588450	24592392
412	1825	Femcoat	A	24632322	24633268
413	1826	Muc4B	A	24635170	24636934
414	1827	CG43134	A	24637978	24638571
415	9717	CG10445	E	6563999	6567187
416	1829	Rm62.1	A	24641085	24643264
417	1831	CG12691.1	A	24665062	24665655
418	1830	CG15572	A	24661075	24662538
419	NA	NA	NA	NA	NA
Dmel#	Dtro#	gene	chr	beg	end
410	NA	NA	NA	NA	NA
411	1763	CG15570	A	22253652	22258257
412	1766	Femcoat	A	22300367	22301240
413	1767	Muc4B	A	22302932	22304742
414	1768	CG43134	A	22305728	22306389
415	10658	CG10445	E	10156897	10160473
416	NA	NA	NA	NA	NA
417	1771	CG12691	A	22322942	22323541
418	1770	CG15572	A	22319064	22320519
419	NA	NA	NA	NA	NA
Dmel#	Dins#	gene	chr	beg	end
410	NA	NA	NA	NA	NA
411	1730	CG15570	A	23687917	23692316
412	1731	Femcoat	A	23723680	23724613
413	NA	NA	NA	NA	NA
414	1732	CG43134	A	23728761	23729935
415	10462	CG10445	E	18923428	18926201
416	1734	CG7878.1	A	23732300	23734535
417	1736	CG12691.1	A	23746221	23746826
418	1735	CG15572	A	23742239	23743618
419	NA	NA	NA	NA	NA
Dmel#	Dvir#	gene	chr	beg	end
410	NA	NA	NA	NA	NA
411	879	CG15570	A	11902420	11908009
412	880	Femcoat	A	11935921	11936658
413	881	Muc4B	A	11938546	11939874
414	882	CG43134	A	11941369	11942009
415	883	maker-A-augustus-gene-119.20	A	11942597	11942968
416	NA	NA	NA	NA	NA
417	NA	NA	NA	NA	NA
418	NA	NA	NA	NA	NA
419	NA	NA	NA	NA	NA
Dmel#	Dame#	gene	chr	beg	end
410	NA	NA	NA	NA	NA
411	882	CG15570	A	12541107	12546619
412	883	Femcoat	A	12574794	12575570
413	884	Muc4B	A	12577531	12579199
414	885	CG43134	A	12580502	12581162
415	886	maker-A-augustus-gene-125.25	A	12581765	12582114
416	NA	NA	NA	NA	NA
417	NA	NA	NA	NA	NA
418	NA	NA	NA	NA	NA
419	NA	NA	NA	NA	NA
Dmel#	Dlit#	gene	chr	beg	end
410	NA	NA	NA	NA	NA
411	771	CG15570	A	9644588	9650118
412	772	Femcoat	A	9677677	9678471
413	773	Muc4B	A	9680539	9682178
414	774	CG43134	A	9683394	9684052
415	775	maker-A-augustus-gene-96.9	A	9684715	9685058
416	NA	NA	NA	NA	NA
417	NA	NA	NA	NA	NA
418	NA	NA	NA	NA	NA
419	NA	NA	NA	NA	NA
REGION 3 - chr:A bins:71-71 n_bins:1 gene_nums:710-719
Dmel#	Dmel#	gene	chr	beg	end
710	710	CG32727	A	7448368	7448795
711	711	CG42246	A	7452566	7452897
712	712	CG42704	A	7453748	7454235
713	713	CG34337	A	7458333	7458618
714	714	rumpel.2	A	7459786	7462583
715	715	CG15036	A	7465655	7465873
716	716	CG32719	A	7549928	7553880
717	717	CG43138	A	7569427	7569768
718	718	CG32720	A	7574515	7577920
719	719	CG11369	A	7615616	7617619
Dmel#	Dmau#	gene	chr	beg	end
710	701	CG32727	A	7080959	7081374
711	702	CG42246	A	7085099	7085490
712	NA	NA	NA	NA	NA
713	NA	NA	NA	NA	NA
714	703	rumpel	A	7092213	7095012
715	704	CG15036	A	7098089	7098364
716	705	CG32719	A	7180447	7184810
717	706	CG43138	A	7200212	7200553
718	707	CG32720	A	7207637	7208365
719	708	CG11369	A	7248541	7250553
Dmel#	Dsim#	gene	chr	beg	end
710	705	CG32727	A	6968953	6969368
711	706	CG42246	A	6973090	6973365
712	707	CG42704	A	6974254	6974741
713	709	CG34337	A	6987494	6987768
714	710	rumpel	A	6988913	6991733
715	12019	CG34300	E	26560027	26560638
716	711	CG32719	A	7076998	7081272
717	712	CG43138	A	7096651	7096992
718	713	CG32720	A	7104133	7105092
719	714	CG11369	A	7142397	7144409
Dmel#	Dsec#	gene	chr	beg	end
710	723	CG32727	A	7116354	7116787
711	724	CG42246	A	7120408	7120886
712	725	CG42704	A	7121656	7122142
713	726	CG34337	A	7126193	7126467
714	727	rumpel	A	7127612	7130425
715	728	CG15036	A	7133475	7133750
716	729	CG32719	A	7219113	7223368
717	730	CG43138	A	7238678	7239019
718	731	CG32720	A	7246123	7247082
719	732	CG11369	A	7284883	7286895
Dmel#	Dtei#	gene	chr	beg	end
710	NA	NA	NA	NA	NA
711	NA	NA	NA	NA	NA
712	1584	CG42704	A	16867468	16867944
713	1585	CG34337	A	16873316	16873598
714	1586	rumpel.2	A	16874844	16877703
715	NA	NA	NA	NA	NA
716	1588	CG32719	A	16967722	16971795
717	NA	NA	NA	NA	NA
718	NA	NA	NA	NA	NA
719	NA	NA	NA	NA	NA
Dmel#	Dyak#	gene	chr	beg	end
710	NA	NA	NA	NA	NA
711	1426	CG42246	A	14605951	14606470
712	1425	CG42704	A	14604321	14604800
713	1423	CG34337	A	14599028	14599307
714	1422	rumpel	A	14594774	14597720
715	NA	NA	NA	NA	NA
716	1421	CG32719	A	14496117	14500365
717	NA	NA	NA	NA	NA
718	NA	NA	NA	NA	NA
719	1420	CG11369	A	14424443	14426908
Dmel#	Dere#	gene	chr	beg	end
710	NA	NA	NA	NA	NA
711	NA	NA	NA	NA	NA
712	NA	NA	NA	NA	NA
713	NA	NA	NA	NA	NA
714	1803	rumpel.2	A	19323843	19326679
715	11713	CG34300	E	29616080	29616704
716	1805	CG32719	A	19415075	19419144
717	NA	NA	NA	NA	NA
718	NA	NA	NA	NA	NA
719	NA	NA	NA	NA	NA
Dmel#	Dtak#	gene	chr	beg	end
710	607	CG32727	A	6773607	6774301
711	608	CG42246	A	6778467	6779053
712	609	CG42704	A	6780043	6780553
713	610	CG34337	A	6785720	6786005
714	611	rumpel	A	6787435	6802680
715	612	CG15036	A	6806095	6806319
716	613	CG32719	A	6913394	6918500
717	614	CG43138	A	6943442	6943801
718	615	CG32720	A	6957450	6958484
719	617	CG11369	A	7005655	7007679
Dmel#	Dboc#	gene	chr	beg	end
710	250	maker-A-augustus-gene-30.3	A	3053554	3054032
711	6326	CG6788.6	C	23671599	23672817
712	NA	NA	NA	NA	NA
713	248	CG34337	A	3042902	3043274
714	247	rumpel	A	3036664	3041322
715	10720	CG34300	E	20701835	20702444
716	NA	NA	NA	NA	NA
717	NA	NA	NA	NA	NA
718	NA	NA	NA	NA	NA
719	NA	NA	NA	NA	NA
Dmel#	Djam#	gene	chr	beg	end
710	226	CG7394.1	A	3407015	3407496
711	5825	CG30281.5	C	19575014	19575819
712	NA	NA	NA	NA	NA
713	228	CG34337	A	3420605	3420935
714	229	rumpel	A	3423131	3428767
715	11323	CG34300	E	29448980	29449576
716	230	CG32719	A	3557294	3561140
717	NA	NA	NA	NA	NA
718	NA	NA	NA	NA	NA
719	231	CG11369	A	3673124	3675571
Dmel#	Dkik#	gene	chr	beg	end
710	687	maker-A-augustus-gene-96.8	A	9614889	9615346
711	5251	CG30280.2	C	10538744	10539999
712	NA	NA	NA	NA	NA
713	689	CG34337	A	9625611	9625954
714	690	rumpel	A	9627186	9631242
715	691	CG15036	A	9634903	9635148
716	NA	NA	NA	NA	NA
717	694	CG43138	A	9767336	9795269
718	NA	NA	NA	NA	NA
719	NA	NA	NA	NA	NA
Dmel#	Dtri#	gene	chr	beg	end
710	286	CG7394.1	A	3823512	3823989
711	5097	CG30280.7	C	12767214	12768805
712	NA	NA	NA	NA	NA
713	NA	NA	NA	NA	NA
714	284	rumpel	A	3806173	3809896
715	283	CG15036	A	3801578	3801805
716	NA	NA	NA	NA	NA
717	282	CG43138	A	3681551	3681790
718	281	Rab1.1	A	3628422	3657659
719	NA	NA	NA	NA	NA
Dmel#	Druf#	gene	chr	beg	end
710	113	CG7394.1	A	1808676	1809158
711	5626	CG30280.1	C	13681367	13683000
712	111	maker-A-augustus-gene-18.5	A	1802246	1802928
713	110	maker-A-augustus-gene-18.3	A	1799346	1799748
714	109	rumpel	A	1788757	1794063
715	108	CG15036	A	1784418	1784654
716	NA	NA	NA	NA	NA
717	106	CG43138	A	1647289	1647594
718	105	augustus_masked-A-processed-gene-16.0	A	1596058	1596834
719	104	CG11369	A	1581177	1583381
Dmel#	Dmal_pal#	gene	chr	beg	end
710	1002	CG7394.1	A	10549708	10550195
711	7010	CG31832.14	C	20906334	20907387
712	NA	NA	NA	NA	NA
713	NA	NA	NA	NA	NA
714	999	rumpel	A	10535844	10538559
715	998	maker-A-exonerate_est2genome-gene-104.7	A	10480844	10489327
716	997	CG32719	A	10449314	10454200
717	NA	NA	NA	NA	NA
718	NA	NA	NA	NA	NA
719	NA	NA	NA	NA	NA
Dmel#	Dmal_mal#	gene	chr	beg	end
710	NA	NA	NA	NA	NA
711	7061	CG30281.4	C	19811788	19814296
712	NA	NA	NA	NA	NA
713	1000	CG34337	A	10371235	10371516
714	999	rumpel	A	10367476	10370210
715	998	CG15036	A	10364361	10364636
716	996	CG32719	A	10283521	10288410
717	995	CG43138	A	10265200	10265631
718	994	CG32720	A	10259106	10260146
719	993	CG11369	A	10227760	10229724
Dmel#	Dbip#	gene	chr	beg	end
710	839	CG7394.1	A	8528485	8528981
711	6936	CG30281.4	C	21366527	21367600
712	NA	NA	NA	NA	NA
713	835	CG34337	A	8513682	8513964
714	834	rumpel	A	8509907	8512661
715	833	CG15036	A	8506832	8507107
716	830	CG32719	A	8422401	8427324
717	829	CG43138	A	8405636	8406082
718	828	CG32720	A	8399400	8400440
719	826	CG11369	A	8363785	8365746
Dmel#	Dpar#	gene	chr	beg	end
710	956	CG7394.1	A	11017007	11017496
711	7212	CG8642.18	C	23437316	23438369
712	NA	NA	NA	NA	NA
713	957	CG34337	A	11030557	11030839
714	958	rumpel	A	11031895	11034641
715	11853	CG34300	E	18773483	18786937
716	959	CG32719	A	11117130	11121971
717	NA	NA	NA	NA	NA
718	NA	NA	NA	NA	NA
719	NA	NA	NA	NA	NA
Dmel#	Dpse_pse#	gene	chr	beg	end
710	416	CG7394.1	A	4865072	4865567
711	5610	CG30280.2	C	12507532	12509999
712	NA	NA	NA	NA	NA
713	420	CG34337	A	4874514	4874801
714	421	rumpel.2	A	4875830	4881684
715	NA	NA	NA	NA	NA
716	423	CG32719	A	4959119	4963781
717	424	CG43138	A	4978562	4978996
718	425	CG32720	A	4984215	4985288
719	426	CG11369	A	5017212	5019158
Dmel#	Dana#	gene	chr	beg	end
710	15	CG7394.1	A	153704	154210
711	6388	CG30281.1	C	18413932	18416611
712	NA	NA	NA	NA	NA
713	19	CG34337	A	164882	165174
714	20	rumpel	A	166237	169027
715	21	CG15036	A	171972	172193
716	24	CG32719	A	263036	268719
717	26	CG43138	A	293424	293804
718	27	CG32720	A	299581	300663
719	28	CG11369	A	335152	337179
Dmel#	Dper#	gene	chr	beg	end
710	NA	NA	NA	NA	NA
711	685	CG42246	A	8123511	8124062
712	686	maker-A-augustus-gene-81.13	A	8124878	8125398
713	687	CG34337	A	8129027	8129323
714	688	rumpel	A	8130280	8133043
715	689	CG15036	A	8136000	8136236
716	10707	CG32719.2	E	11992934	11996084
717	694	CG43138	A	8255109	8255414
718	696	augustus_masked-A-processed-gene-82.3	A	8271408	8277607
719	698	CG11369	A	8306800	8308707
Dmel#	Dpse#	gene	chr	beg	end
710	NA	NA	NA	NA	NA
711	648	CG42246	A	6590909	6591476
712	647	maker-A-augustus-gene-66.2	A	6589417	6589933
713	646	CG34337	A	6585476	6585793
714	645	rumpel	A	6581755	6584520
715	644	CG15036	A	6578573	6578806
716	10863	CG32719.2	E	11835119	11838248
717	639	CG43138	A	6453519	6453824
718	637	augustus_masked-A-processed-gene-64.7	A	6431082	6442681
719	635	CG11369	A	6400280	6402187
Dmel#	Dsub#	gene	chr	beg	end
710	NA	NA	NA	NA	NA
711	5885	CG9500.5	C	10027238	10028330
712	NA	NA	NA	NA	NA
713	436	CG34337	A	4415696	4419718
714	437	rumpel	A	4420670	4423173
715	438	CG15036	A	4425899	4426168
716	NA	NA	NA	NA	NA
717	440	CG43138	A	4530216	4530449
718	442	augustus_masked-A-processed-gene-45.5	A	4549441	4557622
719	443	CG11369	A	4577459	4579294
Dmel#	Dequ#	gene	chr	beg	end
710	NA	NA	NA	NA	NA
711	1656	CG42246	A	21321217	21321632
712	NA	NA	NA	NA	NA
713	NA	NA	NA	NA	NA
714	1657	rumpel	A	21331623	21334134
715	1658	CG43198	A	21369605	21370046
716	1659	CG32719	A	21424738	21428741
717	NA	NA	NA	NA	NA
718	NA	NA	NA	NA	NA
719	NA	NA	NA	NA	NA
Dmel#	Dpau#	gene	chr	beg	end
710	NA	NA	NA	NA	NA
711	1233	CG42246	A	15379755	15380218
712	NA	NA	NA	NA	NA
713	NA	NA	NA	NA	NA
714	1234	rumpel	A	15388817	15391322
715	1235	CG43198	A	15424841	15425282
716	1236	CG32719	A	15489792	15494042
717	NA	NA	NA	NA	NA
718	NA	NA	NA	NA	NA
719	NA	NA	NA	NA	NA
Dmel#	Dwil#	gene	chr	beg	end
710	NA	NA	NA	NA	NA
711	1601	CG42246	A	20678984	20679434
712	NA	NA	NA	NA	NA
713	1599	maker-A-augustus-gene-206.13	A	20673701	20674147
714	1598	rumpel	A	20667440	20669956
715	1597	CG43198	A	20634172	20634751
716	1596	CG32719	A	20574677	20579044
717	NA	NA	NA	NA	NA
718	NA	NA	NA	NA	NA
719	NA	NA	NA	NA	NA
Dmel#	Dtro#	gene	chr	beg	end
710	NA	NA	NA	NA	NA
711	78	maker-A-exonerate_est2genome-gene-12.0	A	1219811	1220232
712	NA	NA	NA	NA	NA
713	NA	NA	NA	NA	NA
714	77	rumpel	A	1210661	1213160
715	76	CG43198	A	1179072	1179500
716	75	CG32719	A	1124186	1128342
717	NA	NA	NA	NA	NA
718	NA	NA	NA	NA	NA
719	70	CG11369	A	1044040	1046085
Dmel#	Dins#	gene	chr	beg	end
710	NA	NA	NA	NA	NA
711	79	CG42246	A	1238938	1239379
712	NA	NA	NA	NA	NA
713	NA	NA	NA	NA	NA
714	78	rumpel	A	1228061	1230543
715	77	CG43198	A	1195324	1195749
716	76	CG32719	A	1130673	1140335
717	75	CG43138	A	1120135	1120530
718	NA	NA	NA	NA	NA
719	71	CG11369	A	1051307	1053316
Dmel#	Dvir#	gene	chr	beg	end
710	NA	NA	NA	NA	NA
711	1779	CG42246	A	26950722	26951319
712	NA	NA	NA	NA	NA
713	NA	NA	NA	NA	NA
714	1778	rumpel	A	26939129	26942153
715	9596	maker-E-augustus-gene-117.0	E	11711823	11712129
716	NA	NA	NA	NA	NA
717	NA	NA	NA	NA	NA
718	NA	NA	NA	NA	NA
719	NA	NA	NA	NA	NA
Dmel#	Dame#	gene	chr	beg	end
710	NA	NA	NA	NA	NA
711	1384	maker-A-augustus-gene-207.1	A	20766063	20767875
712	NA	NA	NA	NA	NA
713	NA	NA	NA	NA	NA
714	1385	rumpel	A	20817536	20820691
715	NA	NA	NA	NA	NA
716	NA	NA	NA	NA	NA
717	NA	NA	NA	NA	NA
718	NA	NA	NA	NA	NA
719	NA	NA	NA	NA	NA
Dmel#	Dlit#	gene	chr	beg	end
710	NA	NA	NA	NA	NA
711	1854	CG8642.8	A	27995947	27996589
712	NA	NA	NA	NA	NA
713	NA	NA	NA	NA	NA
714	1298	rumpel	A	19410649	19413742
715	NA	NA	NA	NA	NA
716	NA	NA	NA	NA	NA
717	NA	NA	NA	NA	NA
718	NA	NA	NA	NA	NA
719	NA	NA	NA	NA	NA
REGION 4 - chr:A bins:82-82 n_bins:1 gene_nums:820-829
Dmel#	Dmel#	gene	chr	beg	end
820	820	org-1	A	8491309	8497369
821	825	CG33223/CG12725/CG32713	A	8508831	8509385
822	822	CG15347	A	8501574	8502550
823	823	Es2	A	8504548	8507490
824	824	Sptr	A	8506594	8507379
825	NA	NA	NA	NA	NA
826	826	CG12116	A	8511006	8511827
827	827	Cp7Fa	A	8513544	8516380
828	828	Cp7Fb	A	8516808	8519043
829	829	Cp7Fc	A	8520200	8521237
Dmel#	Dmau#	gene	chr	beg	end
820	801	org-1	A	8135457	8141260
821	1970	augustus_masked-A-processed-gene-204.6	A	20439521	20440045
822	803	CG15347	A	8145408	8146098
823	804	Es2	A	8147625	8150639
824	805	Sptr	A	8149643	8150428
825	NA	NA	NA	NA	NA
826	807	CG12116	A	8154367	8155188
827	808	maker-A-augustus-gene-81.32	A	8156989	8158163
828	810	Cp7Fb	A	8160238	8162612
829	811	Cp7Fc	A	8163494	8165041
Dmel#	Dsim#	gene	chr	beg	end
820	812	org-1	A	8016789	8022567
821	813	CG32713/CG33223.1	A	8025203	8025745
822	814	CG15347	A	8026638	8027490
823	815	Es2	A	8028998	8031879
824	816	Sptr	A	8030988	8031773
825	NA	NA	NA	NA	NA
826	818	CG12116	A	8035799	8036620
827	819	Cp7Fa.1	A	8038349	8039567
828	821	Cp7Fb	A	8041618	8043472
829	822	Cp7Fc	A	8044921	8046109
Dmel#	Dsec#	gene	chr	beg	end
820	829	org-1	A	8219630	8225448
821	2044	CG12725.3	A	21010762	21011250
822	831	CG15347	A	8229542	8230366
823	832	Es2	A	8231867	8234783
824	833	Sptr	A	8233895	8234680
825	NA	NA	NA	NA	NA
826	836	CG12116	A	8238591	8239412
827	837	maker-A-augustus-gene-82.32	A	8241131	8242290
828	839	Cp7Fb	A	8244358	8246175
829	840	Cp7Fc	A	8247151	8249248
Dmel#	Dtei#	gene	chr	beg	end
820	1672	org-1	A	17928191	17934923
821	NA	NA	NA	NA	NA
822	1673	CG15347	A	17939967	17940663
823	NA	NA	NA	NA	NA
824	1674	Sptr	A	17944120	17944908
825	NA	NA	NA	NA	NA
826	1675	CG12116	A	17946930	17947751
827	1676	maker-A-augustus-gene-179.21	A	17949667	17950897
828	1678	Cp7Fb	A	17953040	17955437
829	1679	Cp7Fc	A	17956276	17958101
Dmel#	Dyak#	gene	chr	beg	end
820	1340	org-1	A	13492570	13499903
821	NA	NA	NA	NA	NA
822	1339	CG15347	A	13485213	13487710
823	1337	Es2	A	13481824	13484771
824	1338	Sptr	A	13481903	13482691
825	NA	NA	NA	NA	NA
826	1336	CG12116	A	13479349	13480170
827	1335	Cp7Fa	A	13474482	13477602
828	1334	Cp7Fb	A	13471690	13474076
829	1333	Cp7Fc	A	13469024	13470622
Dmel#	Dere#	gene	chr	beg	end
820	914	org-1	A	9734301	9740117
821	913	CG12725/CG33223/CG32713	A	9731054	9731671
822	912	CG15347	A	9727928	9730042
823	910	Es2	A	9724369	9727372
824	911	Sptr	A	9724478	9725263
825	NA	NA	NA	NA	NA
826	909	CG12116	A	9721864	9722685
827	908	maker-A-augustus-gene-97.24	A	9718590	9719710
828	906	Cp7Fb	A	9714651	9716464
829	905	Cp7Fc	A	9711655	9713207
Dmel#	Dtak#	gene	chr	beg	end
820	1894	org-1	A	24150874	24160056
821	NA	NA	NA	NA	NA
822	1895	CG15347	A	24168105	24170455
823	1896	Es2	A	24171199	24173608
824	1897	Sptr	A	24174261	24175046
825	NA	NA	NA	NA	NA
826	1898	CG12116	A	24177642	24178463
827	1899	Cp7Fa	A	24181385	24184666
828	1900	Cp7Fb	A	24184985	24187293
829	1901	Cp7Fc	A	24189331	24190868
Dmel#	Dboc#	gene	chr	beg	end
820	1937	org-1	A	26707106	26717971
821	NA	NA	NA	NA	NA
822	1936	CG15347	A	26694340	26696834
823	1934	Es2	A	26690322	26693474
824	1935	Sptr	A	26690437	26691225
825	NA	NA	NA	NA	NA
826	1933	CG12116	A	26685382	26686185
827	1932	Cp7Fa.1	A	26682632	26683354
828	1930	Cp7Fb	A	26677684	26679625
829	1929	Cp7Fc	A	26673387	26675045
Dmel#	Djam#	gene	chr	beg	end
820	1854	org-1	A	29242178	29252883
821	NA	NA	NA	NA	NA
822	1853	CG15347	A	29230864	29233286
823	1852	Es2	A	29226928	29229123
824	1851	Sptr	A	29226009	29226797
825	NA	NA	NA	NA	NA
826	1850	CG12116	A	29220153	29220956
827	1849	Cp7Fa	A	29215234	29218348
828	1848	Cp7Fb	A	29211963	29214238
829	1847	Cp7Fc	A	29207461	29209984
Dmel#	Dkik#	gene	chr	beg	end
820	1922	org-1	A	25668222	25682324
821	NA	NA	NA	NA	NA
822	1921	CG15347	A	25656834	25659081
823	1919	Es2	A	25651541	25654714
824	1920	Sptr	A	25651633	25652421
825	NA	NA	NA	NA	NA
826	1918	CG12116	A	25643970	25644773
827	1917	Cp7Fa.2	A	25639566	25640398
828	1915	Cp7Fb	A	25634681	25636541
829	1914	Cp7Fc	A	25629047	25630651
Dmel#	Dtri#	gene	chr	beg	end
820	1559	org-1	A	23574949	23585974
821	NA	NA	NA	NA	NA
822	1560	CG15347	A	23594958	23597727
823	1561	Es2	A	23599377	23601171
824	1562	Sptr	A	23601975	23602763
825	NA	NA	NA	NA	NA
826	1563	CG12116	A	23607323	23608126
827	1564	Cp7Fa	A	23610565	23613287
828	1565	Cp7Fb	A	23615068	23617323
829	NA	NA	NA	NA	NA
Dmel#	Druf#	gene	chr	beg	end
820	1071	org-1	A	14024938	14034397
821	NA	NA	NA	NA	NA
822	1070	CG15347	A	14015639	14018120
823	1069	Es2	A	14012207	14014004
824	1068	Sptr	A	14010753	14011541
825	NA	NA	NA	NA	NA
826	1067	CG12116	A	14006172	14006975
827	1066	Cp7Fa.2	A	14002866	14003700
828	1064	Cp7Fb	A	13997229	13999183
829	1063	Cp7Fc	A	13992863	13995290
Dmel#	Dmal_pal#	gene	chr	beg	end
820	2436	org-1	A	49030228	49037266
821	NA	NA	NA	NA	NA
822	2435	CG15347	A	49021849	49023587
823	2434	Es2	A	49019531	49021343
824	2433	Sptr	A	49018347	49019132
825	NA	NA	NA	NA	NA
826	2432	CG12116	A	49014577	49015383
827	2431	Cp7Fa	A	49011185	49012870
828	2430	Cp7Fb	A	49008674	49010427
829	2429	Cp7Fc	A	49006176	49007212
Dmel#	Dmal_mal#	gene	chr	beg	end
820	2460	org-1	A	49404426	49411334
821	NA	NA	NA	NA	NA
822	2459	CG15347	A	49394319	49395985
823	2458	Es2	A	49391982	49393757
824	2457	Sptr	A	49390794	49391579
825	NA	NA	NA	NA	NA
826	2456	CG12116	A	49387305	49388111
827	2455	Cp7Fa	A	49383559	49385665
828	2454	Cp7Fb	A	49381165	49383142
829	2453	Cp7Fc	A	49378546	49379931
Dmel#	Dbip#	gene	chr	beg	end
820	1983	org-1	A	43787559	43794631
821	NA	NA	NA	NA	NA
822	1982	CG15347	A	43780401	43782119
823	NA	NA	NA	NA	NA
824	1981	Sptr	A	43776894	43777679
825	1980	maker-A-exonerate_est2genome-gene-437.32	A	43773853	43776979
826	1979	CG12116	A	43773184	43773990
827	1978	Cp7Fa	A	43769719	43771493
828	1977	Cp7Fb	A	43767198	43768971
829	NA	NA	NA	NA	NA
Dmel#	Dpar#	gene	chr	beg	end
820	2286	org-1	A	49897736	49904648
821	NA	NA	NA	NA	NA
822	2287	CG15347	A	49914822	49916542
823	2288	Es2	A	49917075	49918868
824	2289	Sptr	A	49919276	49920061
825	NA	NA	NA	NA	NA
826	2290	CG12116	A	49922964	49923770
827	2291	Cp7Fa	A	49925359	49927500
828	2292	Cp7Fb	A	49927834	49929861
829	2293	Cp7Fc	A	49931117	49932482
Dmel#	Dpse_pse#	gene	chr	beg	end
820	2053	org-1	A	45008386	45015150
821	NA	NA	NA	NA	NA
822	2054	CG15347	A	45021489	45023106
823	2055	Es2	A	45023612	45025396
824	NA	NA	NA	NA	NA
825	NA	NA	NA	NA	NA
826	NA	NA	NA	NA	NA
827	2056	Cp7Fa	A	45042486	45044268
828	2057	Cp7Fb	A	45045015	45046853
829	NA	NA	NA	NA	NA
Dmel#	Dana#	gene	chr	beg	end
820	1900	org-1	A	33597972	33605753
821	NA	NA	NA	NA	NA
822	1901	CG15347	A	33611511	33613171
823	1902	Es2	A	33613680	33615443
824	1903	Sptr	A	33615804	33616589
825	1904	maker-A-exonerate_est2genome-gene-336.1	A	33619008	33620988
826	1905	CG12116	A	33619776	33620582
827	1906	Cp7Fa	A	33622034	33624049
828	1907	Cp7Fb	A	33624799	33626661
829	1908	Cp7Fc	A	33628408	33629993
Dmel#	Dper#	gene	chr	beg	end
820	1279	org-1	A	14745582	14752362
821	NA	NA	NA	NA	NA
822	NA	NA	NA	NA	NA
823	1276	Es2	A	14734446	14737074
824	1277	Sptr	A	14734530	14735333
825	NA	NA	NA	NA	NA
826	1275	CG12116	A	14732119	14732928
827	1274	Cp7Fa	A	14728743	14730469
828	1273	Cp7Fb	A	14724351	14726600
829	1272	Cp7Fc	A	14721362	14722657
Dmel#	Dpse#	gene	chr	beg	end
820	1309	org-1	A	14731780	14738557
821	NA	NA	NA	NA	NA
822	1308	CG15347	A	14726683	14727724
823	1304	Es2	A	14720619	14723252
824	1305	Sptr	A	14720713	14721516
825	NA	NA	NA	NA	NA
826	1303	CG12116	A	14718271	14719080
827	1302	Cp7Fa.2	A	14715985	14719249
828	1300	Cp7Fb	A	14710501	14712605
829	1299	Cp7Fc	A	14707506	14709012
Dmel#	Dsub#	gene	chr	beg	end
820	1308	org-1	A	13192894	13199127
821	NA	NA	NA	NA	NA
822	1309	CG15347	A	13203065	13204198
823	1310	Es2	A	13206105	13208721
824	1311	Sptr	A	13207848	13208639
825	NA	NA	NA	NA	NA
826	1312	CG12116	A	13209890	13210696
827	1313	Cp7Fa	A	13212322	13213999
828	1314	Cp7Fb	A	13215630	13217354
829	1315	Cp7Fc	A	13218823	13219985
Dmel#	Dequ#	gene	chr	beg	end
820	612	org-1	A	7100439	7108813
821	611	CG12725/CG32713/CG33223	A	7095903	7096625
822	613	CG15347	A	7118225	7120150
823	610	Es2	A	7093686	7095385
824	609	Sptr	A	7092582	7093379
825	NA	NA	NA	NA	NA
826	608	CG12116	A	7089918	7090751
827	607	Cp7Fa	A	7085345	7088077
828	606	Cp7Fb	A	7082231	7084085
829	605	Cp7Fc	A	7078746	7079876
Dmel#	Dpau#	gene	chr	beg	end
820	533	org-1	A	6355448	6364610
821	534	CG12725/CG33223/CG32713	A	6368476	6369243
822	532	CG15347	A	6344993	6346958
823	535	Es2	A	6369775	6372633
824	536	Sptr	A	6371751	6372548
825	NA	NA	NA	NA	NA
826	537	CG12116	A	6374442	6375284
827	538	Cp7Fa	A	6377343	6379378
828	539	Cp7Fb	A	6380948	6382660
829	540	Cp7Fc	A	6385114	6386271
Dmel#	Dwil#	gene	chr	beg	end
820	383	org-1	A	4776520	4786841
821	382	CG12725/CG32713/CG33223	A	4771476	4772261
822	384	CG15347	A	4797336	4799506
823	380	Es2	A	4768020	4770981
824	381	Sptr	A	4768134	4768931
825	NA	NA	NA	NA	NA
826	379	CG12116	A	4765474	4766316
827	NA	NA	NA	NA	NA
828	378	Cp7Fb	A	4757556	4763832
829	377	Cp7Fc	A	4754373	4755545
Dmel#	Dtro#	gene	chr	beg	end
820	171	org-1	A	2354969	2362596
821	170	CG12725/CG32713/CG33223	A	2350912	2351697
822	172	CG15347	A	2369922	2371436
823	168	Es2	A	2347439	2350553
824	169	Sptr	A	2347766	2348563
825	NA	NA	NA	NA	NA
826	167	CG12116	A	2345124	2345966
827	166	Cp7Fa	A	2340033	2343370
828	165	Cp7Fb	A	2337641	2339850
829	164	Cp7Fc	A	2334987	2336168
Dmel#	Dins#	gene	chr	beg	end
820	168	org-1	A	2462847	2472587
821	167	CG12725/CG33223/CG32713	A	2458331	2459110
822	NA	NA	NA	NA	NA
823	166	Es2	A	2456102	2457718
824	165	Sptr	A	2454976	2455773
825	NA	NA	NA	NA	NA
826	164	CG12116	A	2452202	2453044
827	163	Cp7Fa	A	2447315	2450648
828	162	Cp7Fb	A	2443572	2445430
829	161	Cp7Fc	A	2440116	2441267
Dmel#	Dvir#	gene	chr	beg	end
820	1321	org-1	A	19255586	19265900
821	NA	NA	NA	NA	NA
822	1320	CG15347	A	19246138	19248785
823	1322	Es2	A	19297596	19300307
824	1323	Sptr	A	19299323	19300108
825	NA	NA	NA	NA	NA
826	1324	CG12116	A	19302464	19303276
827	1325	Cp7Fa	A	19305027	19307318
828	1326	Cp7Fb	A	19307901	19310598
829	1327	Cp7Fc	A	19311940	19313492
Dmel#	Dame#	gene	chr	beg	end
820	1779	org-1	A	27915659	27925971
821	NA	NA	NA	NA	NA
822	1780	CG15347	A	27932966	27936171
823	1777	Es2	A	27903604	27906317
824	1778	Sptr	A	27903843	27904628
825	NA	NA	NA	NA	NA
826	1776	CG12116	A	27900549	27901361
827	1775	Cp7Fa	A	27896123	27898986
828	1774	Cp7Fb	A	27892944	27895677
829	1773	Cp7Fc	A	27890063	27891649
Dmel#	Dlit#	gene	chr	beg	end
820	1587	org-1	A	23859257	23869003
821	NA	NA	NA	NA	NA
822	1586	CG15347	A	23849269	23851914
823	1588	Es2	A	23877789	23880574
824	1589	Sptr	A	23879517	23880302
825	NA	NA	NA	NA	NA
826	1590	CG12116	A	23882880	23883692
827	1591	Cp7Fa	A	23885274	23887976
828	1592	Cp7Fb	A	23888821	23890705
829	1593	Cp7Fc	A	23892607	23894131
REGION 5 - chr:A bins:95-95 n_bins:1 gene_nums:950-959
Dmel#	Dmel#	gene	chr	beg	end
950	950	Ser7	A	9907508	9909126
951	951	CG45061	A	9910357	9913741
952	952	CG32695	A	9915832	9916134
953	953	CG15247	A	9916844	9917983
954	954	CG1468	A	9920614	9921357
955	955	CG9686	A	9922120	9922608
956	956	CG9689	A	9924198	9924719
957	957	CG9691	A	9926672	9927037
958	958	CG15249	A	9930568	9931329
959	959	CG1986	A	9951596	9953107
Dmel#	Dmau#	gene	chr	beg	end
950	933	Ser7	A	9588954	9590652
951	934	CG45060	A	9591866	9592096
952	936	CG32695	A	9599634	9599936
953	937	CG15247	A	9600655	9601824
954	938	CG1468	A	9604414	9605162
955	939	CG9686	A	9605931	9606419
956	940	CG9689	A	9607795	9608316
957	941	CG9691	A	9610075	9610440
958	942	CG15249	A	9613955	9614713
959	943	CG1986	A	9636108	9637622
Dmel#	Dsim#	gene	chr	beg	end
950	944	Ser7	A	9423688	9425381
951	945	CG45060	A	9426582	9426812
952	947	CG32695	A	9432053	9432355
953	948	CG15247	A	9433074	9434229
954	949	CG1468	A	9436838	9437613
955	950	CG9686	A	9438379	9438867
956	952	CG9689	A	9443001	9443522
957	953	CG9691	A	9445413	9445778
958	954	CG15249	A	9449161	9449919
959	955	CG1986	A	9469783	9471297
Dmel#	Dsec#	gene	chr	beg	end
950	968	Ser7	A	9798323	9800010
951	969	CG45061	A	9801241	9806216
952	970	CG32695	A	9808279	9808581
953	971	CG15247	A	9809165	9810501
954	972	CG1468	A	9813048	9813784
955	NA	NA	NA	NA	NA
956	974	CG9689	A	9821041	9821562
957	975	CG9691	A	9823398	9823982
958	976	CG15249	A	9826885	9828055
959	977	CG1986	A	9849536	9851198
Dmel#	Dtei#	gene	chr	beg	end
950	810	Ser7	A	8551091	8553050
951	809	CG45061	A	8546905	8549983
952	808	CG32695	A	8544674	8544966
953	807	CG15247	A	8542860	8543995
954	806	CG1468	A	8539201	8540101
955	805	CG9686	A	8537988	8538476
956	804	CG9689	A	8534062	8534592
957	803	CG9691	A	8531752	8532120
958	NA	NA	NA	NA	NA
959	802	CG1986	A	8505896	8528343
Dmel#	Dyak#	gene	chr	beg	end
950	1780	Ser7	A	19044441	19046376
951	1781	CG45061	A	19047485	19050670
952	NA	NA	NA	NA	NA
953	NA	NA	NA	NA	NA
954	NA	NA	NA	NA	NA
955	1782	CG9686	A	19059390	19059878
956	1783	CG9689	A	19061129	19061656
957	1784	CG9691	A	19063619	19063984
958	1785	CG15249	A	19067526	19068288
959	1786	CG1986	A	19089034	19090481
Dmel#	Dere#	gene	chr	beg	end
950	781	Ser7	A	8260153	8261847
951	780	CG45061	A	8254149	8259179
952	779	CG32695	A	8251983	8252282
953	778	CG15247	A	8250073	8251239
954	777	CG1468	A	8246531	8247492
955	776	CG9686	A	8245280	8245768
956	775	CG9689	A	8238007	8238540
957	774	CG9691	A	8235814	8236179
958	773	CG15249	A	8231673	8232433
959	772	CG1986	A	8208108	8209580
Dmel#	Dtak#	gene	chr	beg	end
950	732	Ser7	A	8403494	8405310
951	733	CG45061	A	8406621	8412451
952	735	CG32695	A	8414571	8414928
953	736	CG15247	A	8416346	8417374
954	737	CG1468	A	8420132	8421158
955	738	CG9686	A	8422148	8422636
956	739	CG9689	A	8423620	8424150
957	740	CG9691	A	8425840	8426205
958	741	CG15249	A	8429499	8430556
959	742	CG1986	A	8454322	8456419
Dmel#	Dboc#	gene	chr	beg	end
950	1462	Ser7	A	20086312	20087736
951	1461	CG45060	A	20084457	20084687
952	NA	NA	NA	NA	NA
953	1459	CG15247	A	20076104	20078745
954	NA	NA	NA	NA	NA
955	1458	CG9686	A	20070977	20071465
956	1457	CG9689	A	20068263	20069549
957	1456	CG9691	A	20066531	20066896
958	1455	CG15249	A	20062262	20063022
959	1454	CG1986	A	20040075	20041786
Dmel#	Djam#	gene	chr	beg	end
950	1591	Ser7	A	25614792	25616580
951	1592	CG45061	A	25618265	25623426
952	NA	NA	NA	NA	NA
953	NA	NA	NA	NA	NA
954	NA	NA	NA	NA	NA
955	1593	CG9686	A	25633632	25634120
956	1594	CG9689	A	25635803	25636318
957	1595	CG9691	A	25639106	25639471
958	1596	CG15249	A	25642882	25643639
959	1597	CG1986	A	25666421	25668688
Dmel#	Dkik#	gene	chr	beg	end
950	1295	Ser7	A	18139382	18140884
951	1296	CG45060	A	18143260	18143490
952	NA	NA	NA	NA	NA
953	NA	NA	NA	NA	NA
954	NA	NA	NA	NA	NA
955	1298	CG9686	A	18155913	18156401
956	1299	CG9689	A	18157592	18158095
957	1300	CG9691	A	18159879	18160244
958	1301	CG15249	A	18163521	18164260
959	1302	CG1986	A	18185044	18186377
Dmel#	Dtri#	gene	chr	beg	end
950	973	Ser7	A	14221954	14223435
951	975	CG45061	A	14229046	14231938
952	NA	NA	NA	NA	NA
953	976	CG15247	A	14232900	14234361
954	977	CG1468	A	14237318	14238455
955	978	CG9686	A	14239701	14240189
956	979	CG9689	A	14241680	14242216
957	980	CG9691	A	14244308	14244673
958	981	CG15249	A	14248715	14253464
959	982	CG1986	A	14271671	14273214
Dmel#	Druf#	gene	chr	beg	end
950	1538	Ser7	A	21661105	21663091
951	1539	CG45060	A	21664959	21665815
952	NA	NA	NA	NA	NA
953	1541	CG15247	A	21672201	21674385
954	NA	NA	NA	NA	NA
955	1542	CG9686	A	21680238	21680726
956	1543	CG9689	A	21682090	21682626
957	1544	CG9691	A	21686311	21686676
958	1545	CG15249	A	21690461	21715192
959	1546	CG1986	A	21717175	21718723
Dmel#	Dmal_pal#	gene	chr	beg	end
950	2607	Ser7	A	51107509	51108866
951	2608	CG45061	A	51117147	51119368
952	NA	NA	NA	NA	NA
953	2609	CG15247	A	51121629	51122727
954	2610	CG1468	A	51124559	51125336
955	NA	NA	NA	NA	NA
956	2611	CG9689	A	51127107	51127616
957	2612	CG9686/CG9691	A	51128850	51129227
958	NA	NA	NA	NA	NA
959	2613	CG1986	A	51151441	51152773
Dmel#	Dmal_mal#	gene	chr	beg	end
950	NA	NA	NA	NA	NA
951	2637	CG45061	A	51487469	51489685
952	NA	NA	NA	NA	NA
953	2638	CG15247	A	51491944	51493036
954	2639	CG1468	A	51494869	51495562
955	NA	NA	NA	NA	NA
956	2640	CG9689	A	51497296	51497805
957	2641	CG9691/CG9686	A	51499025	51499545
958	2642	CG15249	A	51506099	51506808
959	2643	CG1986	A	51521627	51522959
Dmel#	Dbip#	gene	chr	beg	end
950	2558	Ser7	A	52156966	52158341
951	2559	CG45061	A	52166624	52168847
952	NA	NA	NA	NA	NA
953	2560	CG15247	A	52171115	52172213
954	2561	CG1468	A	52174051	52174828
955	NA	NA	NA	NA	NA
956	2562	CG9689	A	52176619	52177128
957	2563	CG9686/CG9691	A	52178362	52178739
958	2564	CG15249	A	52183012	52183748
959	2565	CG1986	A	52198595	52199927
Dmel#	Dpar#	gene	chr	beg	end
950	2578	Ser7	A	54448649	54450006
951	2579	CG45061	A	54458278	54460492
952	NA	NA	NA	NA	NA
953	2580	CG15247	A	54462749	54463847
954	2581	CG1468	A	54465677	54466463
955	NA	NA	NA	NA	NA
956	2582	CG9689	A	54468248	54468757
957	2583	CG9691/CG9686	A	54469991	54470368
958	2584	CG15249	A	54474638	54475347
959	2585	CG1986	A	54490141	54491473
Dmel#	Dpse_pse#	gene	chr	beg	end
950	NA	NA	NA	NA	NA
951	2013	CG45061	A	44326857	44329015
952	NA	NA	NA	NA	NA
953	2012	CG15247	A	44323571	44324736
954	NA	NA	NA	NA	NA
955	2011	CG9686	A	44319890	44321756
956	2010	CG9689	A	44318804	44319298
957	2009	CG9691	A	44317216	44317593
958	2008	CG15249	A	44313804	44314554
959	2007	CG1986	A	44296202	44297532
Dmel#	Dana#	gene	chr	beg	end
950	2381	Ser7	A	40691031	40692399
951	2382	CG45060	A	40700467	40700685
952	NA	NA	NA	NA	NA
953	2384	CG15247	A	40704886	40706894
954	2385	CG1468	A	40708069	40708897
955	2386	CG9686	A	40709413	40710054
956	2387	CG9689	A	40710649	40711158
957	2388	CG9691	A	40713158	40713737
958	2389	CG15249	A	40716312	40717090
959	2390	CG1986	A	40731995	40733327
Dmel#	Dper#	gene	chr	beg	end
950	82	Ser7	A	1075863	1077259
951	83	CG45061	A	1078210	1083757
952	NA	NA	NA	NA	NA
953	84	CG15247	A	1084375	1085597
954	85	CG1468	A	1088315	1089271
955	86	CG9686	A	1090707	1091204
956	87	CG9689	A	1092021	1092560
957	88	CG9691	A	1092905	1093832
958	89	CG15249	A	1097120	1097906
959	92	CG1986	A	1123767	1125258
Dmel#	Dpse#	gene	chr	beg	end
950	86	Ser7	A	1098406	1099802
951	87	CG45061	A	1100769	1106244
952	NA	NA	NA	NA	NA
953	88	CG15247	A	1106978	1108155
954	89	CG1468	A	1110702	1111643
955	90	CG9686	A	1113073	1113570
956	91	CG9689	A	1114358	1114918
957	92	CG9691	A	1115358	1116177
958	93	CG15249	A	1119228	1131075
959	95	CG1986	A	1145757	1147132
Dmel#	Dsub#	gene	chr	beg	end
950	915	Ser7	A	9218596	9219934
951	916	CG45060	A	9220844	9221074
952	NA	NA	NA	NA	NA
953	918	CG15247	A	9226989	9229500
954	919	CG1468	A	9231166	9232040
955	920	CG9686	A	9233250	9233741
956	921	CG9689	A	9234241	9234936
957	922	CG9691	A	9235865	9236239
958	923	CG15249	A	9238659	9243977
959	926	CG1986	A	9263886	9265344
Dmel#	Dequ#	gene	chr	beg	end
950	771	Ser7.1	A	9531102	9531692
951	772	CG45061	A	9536974	9537433
952	NA	NA	NA	NA	NA
953	773	CG15247	A	9541774	9542736
954	NA	NA	NA	NA	NA
955	774	CG9686	A	9545429	9547379
956	775	CG9689	A	9548554	9549078
957	776	CG9691	A	9550716	9551161
958	777	CG15249	A	9556023	9556788
959	778	CG1986	A	9581457	9582612
Dmel#	Dpau#	gene	chr	beg	end
950	13839	Ser7.2	scaffold_880	1823	3834
951	NA	NA	NA	NA	NA
952	NA	NA	NA	NA	NA
953	381	CG15247	A	3994305	4005128
954	NA	NA	NA	NA	NA
955	380	CG9686	A	3989571	3991821
956	379	CG9689	A	3987855	3988406
957	378	CG9691	A	3984983	3985431
958	377	CG15249	A	3979909	3980859
959	376	CG1986	A	3955976	3957454
Dmel#	Dwil#	gene	chr	beg	end
950	1231	Ser7.1	A	15220358	15222668
951	1233	CG45060	A	15228471	15228701
952	NA	NA	NA	NA	NA
953	1234	CG15247	A	15232691	15238529
954	NA	NA	NA	NA	NA
955	1235	CG9686	A	15241079	15243203
956	1236	CG9689	A	15244396	15244920
957	1237	CG9691	A	15246309	15246765
958	1238	CG15249	A	15251267	15274382
959	1239	CG1986	A	15277312	15278756
Dmel#	Dtro#	gene	chr	beg	end
950	1223	Ser7.1	A	14085605	14087277
951	NA	NA	NA	NA	NA
952	NA	NA	NA	NA	NA
953	1222	CG15247	A	14075793	14084739
954	NA	NA	NA	NA	NA
955	1221	CG9686	A	14071378	14073451
956	1220	CG9689	A	14069752	14070276
957	1219	CG9691	A	14067480	14068349
958	1218	CG15249	A	14063138	14063920
959	1217	CG1986	A	14040059	14041602
Dmel#	Dins#	gene	chr	beg	end
950	1542	Ser7.2	A	21117423	21119105
951	NA	NA	NA	NA	NA
952	NA	NA	NA	NA	NA
953	1541	CG15247	A	21106630	21116277
954	1540	CG1468	A	21103221	21103956
955	NA	NA	NA	NA	NA
956	1539	CG9689	A	21100124	21100675
957	1538	CG9691/CG9686	A	21098318	21098797
958	1537	CG15249	A	21093321	21094098
959	1536	CG1986	A	21063977	21065419
Dmel#	Dvir#	gene	chr	beg	end
950	1449	Ser7	A	21307557	21309236
951	1450	CG45060	A	21310802	21311248
952	1451	CG32695	A	21318246	21319199
953	1452	CG15247	A	21321267	21323217
954	1453	CG1468	A	21324751	21325454
955	1454	CG9686	A	21326647	21327138
956	1455	CG9689	A	21328350	21328859
957	1456	wg.4	A	21329869	21335395
958	1457	CG15249	A	21340874	21342240
959	1458	CG1986	A	21369212	21371819
Dmel#	Dame#	gene	chr	beg	end
950	930	Ser7	A	13116034	13117697
951	931	CG45061	A	13119390	13128642
952	NA	NA	NA	NA	NA
953	932	CG15247	A	13130887	13132085
954	933	CG1468	A	13134473	13135182
955	934	CG9686	A	13137659	13138150
956	935	CG9689	A	13139453	13139962
957	936	CG9691	A	13140933	13141995
958	937	CG15249	A	13148028	13150867
959	938	CG1986	A	13186534	13189185
Dmel#	Dlit#	gene	chr	beg	end
950	1947	Ser7	A	29675753	29677862
951	NA	NA	NA	NA	NA
952	NA	NA	NA	NA	NA
953	1945	CG15247	A	29654590	29656653
954	1944	CG1468	A	29652320	29653017
955	1943	CG9686	A	29640575	29647317
956	NA	NA	NA	NA	NA
957	1942	CG9691	A	29638996	29639553
958	1941	CG15249	A	29618898	29623569
959	1939	CG1986	A	29573539	29577579
REGION 6 - chr:B bins:223-223 n_bins:1 gene_nums:2230-2239
Dmel#	Dmel#	gene	chr	beg	end
2230	2230	Tgt	B	1253251	1254917
2231	2231	CG5001	B	1260886	1266000
2232	2232	CG5139	B	1267816	1268355
2233	2233	CG5011	B	1270077	1270319
2234	2234	CG14342	B	1273533	1274192
2235	2235	CG42329	B	1288572	1298677
2236	2236	CG5397	B	1309274	1311351
2237	2237	robo3	B	1326090	1362879
2238	2238	a5	B	1398364	1399296
2239	2239	CG5440	B	1403455	1403949
Dmel#	Dmau#	gene	chr	beg	end
2230	2233	Tgt	B	1075438	1077080
2231	2234	CG5001	B	1077705	1087623
2232	2235	CG5139	B	1089701	1090273
2233	NA	NA	NA	NA	NA
2234	2236	CG14342	B	1095471	1096270
2235	2237	CG42329	B	1110254	1112947
2236	2238	CG5397	B	1123525	1125639
2237	2239	robo3	B	1140204	1176813
2238	2240	a5	B	1210414	1221318
2239	NA	NA	NA	NA	NA
Dmel#	Dsim#	gene	chr	beg	end
2230	2227	Tgt	B	1156511	1158128
2231	2228	CG5001	B	1158647	1169016
2232	2229	CG5139	B	1170765	1171337
2233	NA	NA	NA	NA	NA
2234	2230	CG14342	B	1176555	1177348
2235	2231	CG42329	B	1191398	1194090
2236	NA	NA	NA	NA	NA
2237	2232	robo3	B	1204746	1258000
2238	2233	a5	B	1291896	1292620
2239	NA	NA	NA	NA	NA
Dmel#	Dsec#	gene	chr	beg	end
2230	2331	Tgt	B	1209308	1210995
2231	2333	CG5001	B	1216815	1221896
2232	2334	CG5139	B	1223686	1224252
2233	NA	NA	NA	NA	NA
2234	2335	CG14342	B	1228038	1228710
2235	2336	CG42329	B	1242859	1245612
2236	2337	CG5397	B	1256233	1258335
2237	2338	robo3	B	1272755	1309275
2238	2339	a5	B	1324979	1348276
2239	NA	NA	NA	NA	NA
Dmel#	Dtei#	gene	chr	beg	end
2230	2137	Tgt	B	1204301	1205910
2231	2138	CG5001	B	1211880	1217213
2232	2139	CG5139	B	1219167	1219745
2233	NA	NA	NA	NA	NA
2234	2140	CG14342	B	1225267	1225921
2235	2141	CG42329	B	1240422	1242998
2236	2142	CG5397	B	1253670	1255731
2237	2143	robo3	B	1270460	1308011
2238	2144	a5	B	1342376	1343222
2239	NA	NA	NA	NA	NA
Dmel#	Dyak#	gene	chr	beg	end
2230	2167	Tgt	B	1192466	1194132
2231	2168	CG2887/CG5001	B	1194396	1205667
2232	2169	CG5139	B	1207557	1208165
2233	NA	NA	NA	NA	NA
2234	2170	CG14342	B	1213916	1214583
2235	2171	CG42329	B	1229741	1232460
2236	2172	CG5397	B	1243443	1245504
2237	2173	robo3	B	1260357	1298044
2238	2174	a5	B	1333078	1338787
2239	NA	NA	NA	NA	NA
Dmel#	Dere#	gene	chr	beg	end
2230	2110	Tgt	B	1294658	1296333
2231	2112	CG5001	B	1302146	1308182
2232	2113	CG5139	B	1310155	1310730
2233	NA	NA	NA	NA	NA
2234	2114	CG14342	B	1315176	1315824
2235	2115	CG42329	B	1329907	1332547
2236	2116	CG5397	B	1351743	1353818
2237	2117	robo3	B	1384366	1403837
2238	2118	a5	B	1440934	1446566
2239	2665	CG3473	B	6479705	6480160
Dmel#	Dtak#	gene	chr	beg	end
2230	2573	Tgt	B	5396262	5397943
2231	2574	CG5001	B	5398463	5411390
2232	2575	CG5139	B	5413744	5414316
2233	NA	NA	NA	NA	NA
2234	2576	CG14342	B	5424613	5425591
2235	2577	CG42329	B	5444587	5447647
2236	2578	CG5397	B	5461220	5463731
2237	2579	robo3	B	5481522	5522855
2238	2580	a5	B	5561004	5561694
2239	2582	CG5440	B	5567657	5568172
Dmel#	Dboc#	gene	chr	beg	end
2230	3503	Tgt	B	15561716	15563637
2231	3502	CG5001	B	15547507	15561024
2232	NA	NA	NA	NA	NA
2233	5420	CG32195.1	C	14771827	14773158
2234	3501	CG14342	B	15535654	15536526
2235	9899	CG42329.2	E	11891853	11894470
2236	NA	NA	NA	NA	NA
2237	3500	robo3	B	15446219	15468951
2238	3499	a5	B	15406943	15407537
2239	NA	NA	NA	NA	NA
Dmel#	Djam#	gene	chr	beg	end
2230	4061	Tgt	B	24800808	24802433
2231	4060	CG5001	B	24784641	24798649
2232	4059	CG5139	B	24780486	24781190
2233	5621	CG32195.1	C	17205682	17207011
2234	4058	CG14342	B	24771417	24772307
2235	1723	CG42329	A	27025680	27028320
2236	4057	CG5397	B	24740755	24743102
2237	4056	robo3	B	24679437	24702553
2238	4055	a5	B	24639742	24640336
2239	NA	NA	NA	NA	NA
Dmel#	Dkik#	gene	chr	beg	end
2230	5079	Tgt	C	8870085	8871930
2231	5080	CG5001	C	8879303	8886022
2232	NA	NA	NA	NA	NA
2233	6025	CG32195.1	C	17990418	17991764
2234	5082	CG14342	C	8898335	8899109
2235	1674	CG42329	A	22186552	22189157
2236	5083	CG5397	C	8928349	8930471
2237	5084	robo3	C	8947881	8990697
2238	5086	a5	C	9030105	9030701
2239	NA	NA	NA	NA	NA
Dmel#	Dtri#	gene	chr	beg	end
2230	3050	Tgt	B	9150109	9150924
2231	3051	CG5001.1	B	9152159	9165734
2232	3052	CG5139	B	9168242	9168906
2233	5565	CG32195.1	C	17052052	17053361
2234	3053	CG14342	B	9175835	9176575
2235	1775	CG42329	A	27145077	27151730
2236	3056	CG5397	B	9207864	9209373
2237	3057	robo3	B	9247071	9270353
2238	3058	a5	B	9309728	9310416
2239	NA	NA	NA	NA	NA
Dmel#	Druf#	gene	chr	beg	end
2230	3387	Tgt	B	12653324	12654934
2231	3388	CG5001	B	12655883	12669631
2232	NA	NA	NA	NA	NA
2233	6295	CG32195.1	C	21021910	21023486
2234	3389	CG14342	B	12681004	12681759
2235	1791	CG42329.2	A	25087300	25090086
2236	3390	CG5397	B	12710552	12712635
2237	3391	robo3	B	12752495	12775529
2238	NA	NA	NA	NA	NA
2239	NA	NA	NA	NA	NA
Dmel#	Dmal_pal#	gene	chr	beg	end
2230	4221	Tgt	B	14706014	14707600
2231	4220	CG5001.2	B	14694346	14705527
2232	NA	NA	NA	NA	NA
2233	4219	CG32195	B	14688384	14689800
2234	4218	CG14342	B	14684364	14685021
2235	1336	CG42329	A	15932934	15940972
2236	4217	CG5397	B	14658086	14660178
2237	4216	robo3	B	14596429	14605500
2238	4213	a5	B	14553686	14557752
2239	NA	NA	NA	NA	NA
Dmel#	Dmal_mal#	gene	chr	beg	end
2230	4238	Tgt	B	14534127	14536030
2231	4237	CG5001.2	B	14522706	14528317
2232	NA	NA	NA	NA	NA
2233	4236	CG32195.2	B	14516864	14518278
2234	NA	NA	NA	NA	NA
2235	1333	CG42329	A	15736279	15744250
2236	4235	CG5397	B	14484809	14486901
2237	4234	robo3	B	14432347	14452689
2238	4231	a5	B	14390142	14390944
2239	NA	NA	NA	NA	NA
Dmel#	Dbip#	gene	chr	beg	end
2230	4383	Tgt	B	17233737	17235290
2231	4382	CG5001	B	17222139	17227318
2232	NA	NA	NA	NA	NA
2233	4381	CG32195.1	B	17216097	17217262
2234	4380	CG14342	B	17212074	17212731
2235	1370	CG42329	A	16028423	16032241
2236	4379	CG5397	B	17186741	17188833
2237	4378	robo3	B	17134893	17147824
2238	4375	a5	B	17090170	17093452
2239	NA	NA	NA	NA	NA
Dmel#	Dpar#	gene	chr	beg	end
2230	3770	Tgt	B	9829422	9831047
2231	3769	CG5001	B	9818075	9829409
2232	NA	NA	NA	NA	NA
2233	3768	CG32195.1	B	9811833	9813241
2234	NA	NA	NA	NA	NA
2235	1344	CG42329	A	15474276	15478556
2236	3767	CG5397	B	9781881	9783995
2237	3766	robo3	B	9729161	9768584
2238	3763	a5	B	9690894	9694258
2239	NA	NA	NA	NA	NA
Dmel#	Dpse_pse#	gene	chr	beg	end
2230	4095	Tgt	B	14948255	14950022
2231	4094	CG5001.2	B	14936843	14942237
2232	NA	NA	NA	NA	NA
2233	4093	CG32195.1	B	14931098	14932513
2234	4092	CG14342	B	14927075	14927732
2235	1294	CG42329	A	16075546	16079341
2236	4091	CG5397	B	14901282	14903386
2237	4090	robo3	B	14849453	14889641
2238	NA	NA	NA	NA	NA
2239	NA	NA	NA	NA	NA
Dmel#	Dana#	gene	chr	beg	end
2230	2843	Tgt	B	4689476	4691059
2231	2844	CG5001.2	B	4691396	4702591
2232	2845	CG5139	B	4704958	4705443
2233	2846	CG32195.1	B	4706759	4708206
2234	2847	CG14342	B	4711632	4712298
2235	1316	CG42329	A	14251474	14254770
2236	2848	CG5397	B	4735553	4737646
2237	2849	robo3	B	4769814	4789514
2238	2850	a5	B	4822529	4827281
2239	NA	NA	NA	NA	NA
Dmel#	Dper#	gene	chr	beg	end
2230	2241	Tgt	B	3001567	3003283
2231	2240	CG5001	B	2985172	2992604
2232	2237	CG5139	B	2978619	2980251
2233	7789	CG32195	D	10692961	10694395
2234	2236	CG14342	B	2973082	2973811
2235	5241	CG42329	C	8086634	8089561
2236	2234	CG5397	B	2937258	2939396
2237	2233	robo3	B	2863457	2891623
2238	2231	a5	B	2805450	2806143
2239	NA	NA	NA	NA	NA
Dmel#	Dpse#	gene	chr	beg	end
2230	2227	Tgt	B	3042481	3044260
2231	2226	CG5001	B	3026159	3042041
2232	2223	CG5139	B	3019780	3021477
2233	8365	CG32195	D	14171811	14173384
2234	2222	CG14342	B	3014204	3014936
2235	5298	CG42329	C	8032955	8035888
2236	2220	CG5397	B	2978056	2980209
2237	2219	robo3	B	2904524	2955022
2238	2217	a5	B	2850675	2851279
2239	NA	NA	NA	NA	NA
Dmel#	Dsub#	gene	chr	beg	end
2230	2842	Tgt	B	7072471	7073810
2231	2841	CG5001	B	7057139	7064073
2232	2840	CG5139	B	7053849	7054469
2233	8732	CG32195	D	13975106	13976939
2234	2839	CG14342	B	7048611	7049278
2235	6644	CG42329	C	16350694	16353586
2236	2838	CG5397	B	7016891	7019007
2237	2837	robo3	B	6957079	6979301
2238	2835	a5	B	6914583	6915269
2239	NA	NA	NA	NA	NA
Dmel#	Dequ#	gene	chr	beg	end
2230	2369	Tgt	B	4410129	4415776
2231	2368	CG5001.2	B	4387954	4397502
2232	NA	NA	NA	NA	NA
2233	9084	CG32195	D	25034477	25039904
2234	2367	CG14342	B	4377061	4385492
2235	12088	CG42329.4	E	26293172	26295505
2236	2366	CG5397	B	4340871	4342976
2237	2365	robo3	B	4272016	4321234
2238	2362	a5	B	4203690	4222108
2239	2363	maker-B-augustus-gene-42.0	B	4232687	4233344
Dmel#	Dpau#	gene	chr	beg	end
2230	3607	Tgt	B	22155445	22161100
2231	3608	CG5001.2	B	22173368	22181924
2232	NA	NA	NA	NA	NA
2233	9137	CG32195.2	D	25070712	25071147
2234	NA	NA	NA	NA	NA
2235	12063	CG42329.2	E	26543195	26545576
2236	3609	CG5397	B	22227992	22230095
2237	3610	robo3	B	22272287	22297416
2238	NA	NA	NA	NA	NA
2239	3611	Su_var_205.2	B	22324732	22325423
Dmel#	Dwil#	gene	chr	beg	end
2230	2903	Tgt	B	11192792	11198473
2231	2902	CG5001	B	11171434	11180126
2232	NA	NA	NA	NA	NA
2233	8688	CG32195.2	D	26129902	26132550
2234	2901	CG14342	B	11160315	11160849
2235	11497	CG42329.2	E	25763045	25765360
2236	NA	NA	NA	NA	NA
2237	2900	robo3	B	11043511	11070261
2238	NA	NA	NA	NA	NA
2239	2899	Su_var_205.1	B	11015170	11015863
Dmel#	Dtro#	gene	chr	beg	end
2230	2841	Tgt.1	B	10183293	10189378
2231	2840	CG5001.2	B	10164766	10182313
2232	NA	NA	NA	NA	NA
2233	9166	CG32195.2	D	24869943	24871599
2234	NA	NA	NA	NA	NA
2235	12007	CG42329.2	E	25568727	25571186
2236	2839	CG5397	B	10119500	10121606
2237	2837	robo3	B	10048986	10086670
2238	NA	NA	NA	NA	NA
2239	2838	maker-B-augustus-gene-100.0	B	10066580	10067480
Dmel#	Dins#	gene	chr	beg	end
2230	2698	Tgt	B	10802661	10808183
2231	2697	CG5001.2	B	10782580	10790224
2232	2696	CG5139	B	10778999	10779679
2233	8242	CG32195.2	D	24374290	24375428
2234	2695	CG14342	B	10770235	10770914
2235	10829	CG42329.1	E	23796487	23798341
2236	2694	CG5397	B	10730790	10732906
2237	2693	robo3	B	10658041	10684843
2238	2692	a5	B	10609359	10632216
2239	NA	NA	NA	NA	NA
Dmel#	Dvir#	gene	chr	beg	end
2230	3317	Tgt	B	16062649	16064025
2231	3316	CG5001	B	16047627	16062220
2232	NA	NA	NA	NA	NA
2233	8607	CG32195	D	23376212	23378083
2234	3315	CG14342	B	16039512	16040643
2235	3314	maker-B-augustus-gene-160.27	B	16025259	16025424
2236	3313	CG5397	B	16010036	16012901
2237	3312	robo3	B	15943455	15953535
2238	NA	NA	NA	NA	NA
2239	3311	Spn43Aa.2	B	15915888	15917091
Dmel#	Dame#	gene	chr	beg	end
2230	3296	Tgt	B	17037358	17038779
2231	3295	CG5001	B	17022502	17029153
2232	NA	NA	NA	NA	NA
2233	8601	CG32195	D	24242802	24244916
2234	3294	CG14342	B	17013777	17014934
2235	121	CG42329	A	1952952	1956830
2236	3293	CG5397	B	16978957	16981862
2237	3292	robo3	B	16918293	16962228
2238	NA	NA	NA	NA	NA
2239	3291	nec.1	B	16893715	16894907
Dmel#	Dlit#	gene	chr	beg	end
2230	2898	Tgt	B	10392507	10393921
2231	2899	CG5001	B	10394435	10410934
2232	2900	CG5139	B	10414014	10414550
2233	8764	CG32195	D	22735153	22737296
2234	2901	CG14342	B	10418520	10419818
2235	179	CG42329	A	2074437	2079457
2236	2902	CG5397	B	10449504	10452444
2237	2903	robo3	B	10490394	10515852
2238	NA	NA	NA	NA	NA
2239	2904	Spn55B.1	B	10536466	10537666
REGION 7 - chr:B bins:233-234 n_bins:2 gene_nums:2330-2349
Dmel#	Dmel#	gene	chr	beg	end
2330	2330	CG15387	B	2281605	2282415
2331	2331	sau	B	2282645	2287267
2332	2332	Sec24CD	B	2287417	2292951
2333	2333	Tengl3	B	2293250	2295483
2334	2334	Tengl1	B	2295589	2296620
2335	2335	CG4267	B	2298493	2300534
2336	NA	NA	NA	NA	NA
2337	NA	NA	NA	NA	NA
2338	2337	Send2	B	2309197	2309952
2339	2339	CG4270	B	2319676	2320302
2340	2340	CG34049	B	2320385	2321429
2341	2341	CG17242	B	2324474	2325211
[truncated: 24,884 more rows]
